# Supplementary material for: Comparative Analysis of Microbial Community Diversity and Dynamics on Diseased Tubers During Potato Storage in Different Regions of Qinghai China
Source: Front Genet. 2022 Feb 22;13:818940. doi: 10.3389/fgene.2022.818940 (PMC8902257; doi:10.3389/fgene.2022.818940)
Supplement: Supplementary file 1 [file DataSheet1.ZIP]

Archive with 1 entries (1 files):
- Supplementary fugers ppt 11.20.pptx
